# Supplementary material for: Detection of EGFR Mutations in Plasma cfDNA and Paired CTCs of NSCLC Patients before and after Osimertinib Therapy Using Crystal Digital PCR
Source: Cancers (Basel). 2021 May 31;13(11):2736. doi: 10.3390/cancers13112736 (PMC8197887; doi:10.3390/cancers13112736)
Supplement: Supplementary file 1 [file cancers-13-02736-s001.zip]

Archive with 1 entries (1 files):
- cancers-1192044-supplementary.pdf
